# Supplementary material for: Avian Haemosporidian Infection in Wildlife Rehabilitation Centres of Portugal: Causes, Consequences, and Genetic Diversity
Source: Animals (Basel). 2024 Apr 18;14(8):1216. doi: 10.3390/ani14081216 (PMC11047687; doi:10.3390/ani14081216)
Supplement: Supplementary file 1 [file animals-14-01216-s001.zip]

Archive with 1 entries (1 files):
- animals-2960686-supplementary.pdf
